# Supplementary material for: Coding of shape from shading in area V4 of the macaque monkey
Source: BMC Neurosci. 2009 Nov 30;10:140. doi: 10.1186/1471-2202-10-140 (PMC2790458; doi:10.1186/1471-2202-10-140)
Supplement: Additional file 1 — Table S1. Mean population response ± SD to stimuli types (3D or controls) for each cell type (left column) determined by the ANOVA. [file 1471-2202-10-140-S1.xls]

## Sheet: Sheet1
3D vs 2D Blobs	Number of cells	3D	2D Blobs
3D>2D Blobs	24	40.3 ± 7.2	34.4 ± 7.2
3D<2D Blobs	36	35.4 ± 4.4	46.0 ± 5.1
3D=2D Blobs	33	29.2 ± 4.3	29.3 ± 4.4
Total	93	34.5 ± 3.0	37.1 ± 3.2
3D vs Random		3D	Random
3D>Rd	29	39.5 ± 6.1	24.1 ± 3.9
3D<Rd	8	30.2 ± 9.7	51.3 ± 17.5
3D=Rd	3	21.5 ± 10.5	21.7 ± 10.4
Total	40	36.3 ± 4.9	29.4 ± 4.7
3D vs Post.		3D	Post.
3D>Post	18	41.1 ± 5.9	31.9 ± 4.9
3D<Post	18	33.1 ± 6.9	42.1 ± 7.6
3D=Post	17	24.8 ± 5.8	24.7 ± 5.7
Total	53	33.2 ± 3.8	33.1 ± 3.8
